# Supplementary material for: Evidence for Rab7b and Its Splice Isoforms Having Distinct Biological Functions from Rab7a
Source: Int J Mol Sci. 2025 Mar 14;26(6):2610. doi: 10.3390/ijms26062610 (PMC11942325; doi:10.3390/ijms26062610)
Supplement: Supplementary file 1 [file ijms-26-02610-s001.zip]

Archive with 1 entries (1 files):
- ijms-3431965-supplementary.pdf
